# Supplementary material for: First-Principles Prediction of New 2D p-SiPN: A Wide Bandgap Semiconductor
Source: Nanomaterials (Basel). 2022 Nov 18;12(22):4068. doi: 10.3390/nano12224068 (PMC9698478; doi:10.3390/nano12224068)
Supplement: Supplementary file 1 [file nanomaterials-12-04068-s001.zip]

Archive with 1 entries (1 files):
- nanomaterials-2037946-supplementary.pdf
